# Supplementary material for: Anti-Algics in the Therapeutic Response of Breast and Urological Cancers
Source: Int J Mol Sci. 2023 Dec 29;25(1):468. doi: 10.3390/ijms25010468 (PMC10778606; doi:10.3390/ijms25010468)
Supplement: Supplementary file 1 [file ijms-25-00468-s001.zip]

Archive with 1 entries (1 files):
- ijms-2776163-supplementary.pdf
